# Supplementary material for: Mushroom Volatile Compounds Mediate Avoidance Behavior in a Mycophagous Slug and Differential Responses in Drosophila Flies
Source: Animals (Basel). 2026 May 8;16(10):1444. doi: 10.3390/ani16101444 (PMC13203115; doi:10.3390/ani16101444)
Supplement: Supplementary file 1 [file animals-16-01444-s001.zip]

Archive with 1 entries (1 files):
- animals-4219283-supplementary.xlsx
