# Supplementary material for: Mushroom Volatile Compounds Mediate Avoidance Behavior in a Mycophagous Slug and Differential Responses in Drosophila Flies
Source: Animals (Basel). 2026 May 8;16(10):1444. doi: 10.3390/ani16101444 (PMC13203115; doi:10.3390/ani16101444)
Supplement: Supplementary file 1 [file animals-16-01444-s001.zip › animals-4219283-supplementary.xlsx]

## Sheet: Table S1
Supplementary Table S1. Mushroom samples used for GC–MS analysis of volatile compounds
Order	Family	Genus	Species	Maturation stage	Sample form	No. of fruiting bodies
Agaricales	Amanitaceae	Amanita	Amanita pallidorosea	Immature	Fragment	2
					Intact	2
				Mature	Fragment	14
					Intact	4
			Amanita spissacea	Immature	Fragment	2
					Intact	1
				Mature	Fragment	2
					Intact	4
			Amanita virgineoides	Immature	Fragment	3
					Intact	2
				Mature	Fragment	1
					Intact	3
				Senescent	Intact	2
			Amanita volvata	Immature	Fragment	1
				Mature	Fragment	1
			Amanita pseudoporphyria	Immature	Intact	1
				Mature	Fragment	1
					Intact	1
			Amanita caesareoides	Mature	Fragment	3
					Intact	1
			Amanita fulva	Mature	Fragment	1
	Psathyrellaceae	Coprinopsis	Coprinopsis atramentaria	Mature	Fragment	1
	Pleurotaceae	Pleurotus	Pleurotus ostreatus	Mature	Fragment	1
	Tricholomataceae	Tapinella	Tapinella atrotomentosa	Mature	Intact	1
	Strophariaceae	Gymnopilus	Gymnopilus junonius	Mature	Fragment	1
					Intact	1
Boletales	Boletaceae	Tylopilus	Tylopilus chromapes	Immature	Fragment	1
				Mature	Fragment	1
				Senescent	Fragment	1
			Tylopilus alkalixanthus	Mature	Fragment	1
			Tylopilus vinosobrunneus	Mature	Intact	1
		Boletus	Boletus nigromaculatus	Mature	Fragment	1
		Suillus	Suillus granulatus	Mature	Fragment	1
		Boletellus	Boletellus emodensis	Senescent	Fragment	1
Russulales	Russulaceae	Russula	Russula alboareolata	Immature	Fragment	1
			Russula foetens	Mature	Fragment	1
			Russula nigricans	Immature	Fragment	1
			Russula bella	Immature	Fragment	1
				Mature	Fragment	1
Polyporales	Polyporaceae	Trametes	Trametes versicolor	Mature	Intact	1
					Total	71

## Sheet: Table S2-1
Supplementary Table S2-1. Volatile compounds detected from Amanita species. Imm., immature; Mat., mature; Sen., senescent. A plus sign (+) indicates that the compound was detected.
No.	Compound	Amanita pallidorosea					A. spissacea					A. virgineoides						A. volvata			A. pseudoporphyria				A. caesareoides			A. fulva
		Fragment		Intact			Fragment		Intact			Fragment		Intact				Fragment			Fragment	Intact			Fragment	Intact		Fragment
		Imm.	Mat.	Imm.	Mat.		Imm.	Mat.	Imm.	Mat.		Imm.	Mat.	Mat.	Imm.	Sen.		Imm.	Mat.		Mat.	Imm.	Mat.		Mat.	Mat.		Mat.
1	1-Pentanol	+	+		+		+	+		+		+	+	+		+		+	+		+				+
2	2-methyl-+-Butanol	+	+				+	+				+	+	+		+			+		+							+
3	3-methyl-+-Butanol		+				+			+
4	2,3-Butanediol
5	Phenylethyl Alcohol		+		+														+		+							+
6	Orcinol
7	2-Propyl-+-pentanol				+
8	4-methyl-Phenol	+	+
9	2-methyl-3-Penten-+-ol											+
10	4-Pentenyl alcohol
11	3-Pentanol																				+
12	4-Penten-+-ol											+		+		+
13	Benzyl alcohol															+
14	1-Butanol				+
15	2-methyl-+-Pentanol	+
16	3-Octanol											+
17	1-Octen-3-ol											+			+
18	Linalol			+
19	3-Octanone			+	+					+		+	+	+	+							+	+			+		+
20	2-Pentanone		+
21	1,3-Octadiene											+	+	+	+
22	1,2-Benzene									+
23	1,2-dichloro-benzene	+	+	+	+		+	+	+	+				+	+								+					+
24	1,4-dichloro-Benzene
25	Indole	+	+					+						+	+										+
26	D-Limonene											+		+	+
27	Benzoic acid		+		+
28	Dimethyl trisulfide	+	+				+	+																	+
29	Dimethyl tetrasulfide	+	+				+	+
30	Dimethyl disulfide		+					+																	+
31	Dimethyl pentasulfide	+						+																	+
32	Cyclic octaatomic sulfur	+						+
33	Sulfurous acid, dipentyl ester																				+
34	Guaia-3,9-diene
35	1-Undecene			+						+				+		+						+
36	Cyclooctene																						+
37	Hexadecane									+
38	Tetradecane												+
39	.alpha.-Muurolene			+												+
40	.gamma.-Muurolene			+												+
41	Styrene											+	+	+											+
42	Benzaldehyde															+					+							+
43	2-Butene ozonide									+
44	Ethyl butyrate		+	+	+
45	Butyric anhydride																		+
46	Copaene															+
47	Formic acid, hexyl ester
48	Dimethyl-diazene						+			+
49	3-methyl-1-butanol acetate																											+
50	3-ethyl-2,2-dimethyl-pentane						+			+
51	3-methyl-butanoic acid																											+
52	3-methyl-Octane						+			+
53	trans-calamenene			+												+
54	Tridecyl trifluoroacetate																											+
55	2-methyl- Propanoic acid ethyl ester
56	2,2-Dichloroethyl methyl ether															+
57	Phenol		+
58	Octyl cyclopropane			+
59	3,7-dimethyl-1,6-Octadien-3-ol			+
60	Tetramethyl pyrazine		+
61	Longifolene														+
62	1-ethylbutyl hydroperoxide															+
63	3-chloro- 2-Butanol																					+
64	Isovelleral
65	3-methylbutyl ester Butanoic acid

## Sheet: Table S2-2
Supplementary Table S2-2. Volatile compounds detected from other mushroom species. Imm., immature; Mat., mature; Sen., senescent. A plus sign (+) indicates that the compound was detected.
No.	Compound	Harrya chromapes				Tylopilus alkalixanthus		Tylopilus vinosobrunneus		Xerocomus nigromaculatus		Suillus granulatus		Boletellus emodensis		Russula alboareolata		R. foetens		R. nigricans		R. mariae			Coprinopsis atramentaria		Pleurotus ostreatus		Tapinella atrotomentosa		Gymnopilus junonius			Trametes versicolor
		Fragment				Fragment		Intact		Fragment		Fragment		Fragment		Fragment		Fragment		Fragment		Fragment			Fragment		Fragment		Intact		Fragment	Intact		Intact
		Imm.	Mat.	Sen.		Mat.		Mat.		Mat.		Mat.		Sen.		Imm.		Mat.		Imm.		Imm.	Mat.		Mat.		Mat.		Mat.		Mat.	Mat.		Mat.
1	1-Pentanol	+	+			+		+		+		+		+		+		+		+		+	+		+									+
2	2-methyl-1-Butanol		+			+		+		+		+		+		+		+		+		+	+		+									+
3	3-methyl-1-Butanol
4	2,3-Butanediol		+							+		+													+
5	Phenylethyl Alcohol													+				+		+
6	Orcinol																										+
7	2-Propyl-1-pentanol
8	4-methyl-Phenol
9	2-methyl-3-Penten-1-ol
10	4-Pentenyl alcohol																	+
11	3-Pentanol																						+
12	4-Penten-1-ol
13	Benzyl alcohol																			+
14	1-Butanol
15	2-methyl-1-Pentanol
16	3-Octanol					+								+																		+
17	1-Octen-3-ol					+								+
18	Linalol					+
19	3-Octanone			+		+								+															+		+	+
20	2-Pentanone																										+
21	1,3-Octadiene
22	1,2-Benzene
23	1,2-dichloro-benzene	+						+						+															+
24	1,4-dichloro-Benzene			+
25	Indole
26	D-Limonene
27	Benzoic acid
28	Dimethyl trisulfide
29	Dimethyl tetrasulfide
30	Dimethyl disulfide
31	Dimethyl pentasulfide
32	Cyclic octaatomic sulfur																										+
33	Sulfurous acid, dipentyl ester
34	Guaia-3,9-diene																															+
35	1-Undecene
36	Cyclooctene
37	Hexadecane
38	Tetradecane																												+
39	.alpha.-Muurolene
40	.gamma.-Muurolene
41	Styrene		+							+				+
42	Benzaldehyde																			+
43	2-Butene ozonide
44	Ethyl butyrate
45	Butyric anhydride
46	Copaene
47	Formic acid, hexyl ester													+
48	Dimethyl-diazene
49	3-methyl-1-butanol acetate
50	3-ethyl-2,2-dimethyl-pentane
51	3-methyl-butanoic acid
52	3-methyl-Octane
53	trans-calamenene
54	Tridecyl trifluoroacetate
55	2-methyl- Propanoic acid ethyl ester															+
56	2,2-Dichloroethyl methyl ether
57	Phenol																			+
58	Octyl cyclopropane
59	3,7-dimethyl-1,6-Octadien-3-ol
60	Tetramethyl pyrazine
61	Longifolene
62	1-ethylbutyl hydroperoxide
63	3-chloro- 2-Butanol
64	Isovelleral																			+
65	3-methylbutyl ester Butanoic acid																										+

## Sheet: Table S3
	Supplementary Table S3. Sample codes used in the cluster analysis, showing fungal species, maturation stage, and sample form.
	Y, immature; M, mature; O, senescent; P, fragment ; W, intact
	Sample code
	Amanita. pallidorosea -Y-P
	A. pallidorosea -M-P
	A. pallidorosea -Y-W
	A. pallidorosea -M-P
	A. spissacea-Y-P
	A. spissacea-M-P
	A. spissacea-Y-W
	A. spissacea-M-W
	A. virgineoides-Y-P
	A. virgineoides-M-P
	A. virgineoides-Y-W
	A. virgineoides-M-W
	A. virgineoides-O-W
	A. volvata-Y-P
	A. volvata-M-P
	A. pseudoporphyria-M-P
	A. pseudoporphyria-Y-W
	A. pseudoporphyria-M-W
	A. caesareoides-M-P
	A. caesareoides-M-W
	A. fulva-M-P
	Le. chromapes-Y-P
	Le. chromapes-M-P
	Le. chromapes-O-P
	Ty. alkalixanthus-M-P
	Ty. vinosobrunneus-M-W
	B. nigromaculatus-M-P
	S. granulatus-M-P
	B. floriformis-O-P
	R. alboareolata-Y-P
	R. foetens-M-P
	R. nigricans-Y-P
	R. bella-Y-P
	R. bella-M-P
	C. atramentaria-M-P
	P. ostreatus-M-P
	T. atrotomentosa-M-P
	G. junonius-M-P
	G. junonius-M-W
	T. versicolor-M-W

## Sheet: Table S4
	Supplementary Table S4. Volatile compounds detected from fruiting body fragments of Amanita pallidorosea.
	Presence/absence of each compound is indicated by 1 (detected) or 0 (not detected). Imm., immature; Mat., mature; Sen., senescent.
	Compound	Chemical class	Amanita pallidorosea		Amanita spissacea		Amanita caesareoides	Amanita virgineoides		Amanita volvata		Amanita pseudoporphyria	Amanita fulva		Harrya chromapes			Tylopilus alkalixanthus		Xerocomus nigromaculatus		Suillus granulatus		Boletellus emodensis		Russula alboareolata	Russula foetens	Russula nigricans	Russula bella			Coprinopsis atramentaria		Pleurotus ostreatus		Gymnopilus junonius
			Fragment		Fragment		Fragment	Fragment		Fragment		Fragment	Fragment		Fragment			Fragment		Fragment		Fragment		Fragment		Fragment	Fragment	Fragment	Fragment	Fragment		Fragment		Fragment		Fragment	Total
			Imm.	Mat.	Imm.	Mat.	Mat.	Imm.	Mat.	Imm.	Mat.	Mat.	Mat.		Imm.	Mat.	Sen.	Mat.		Mat.		Mat.		Sen.		Imm.	Mat.	Imm.	Imm.	Mat.		Mat.		Mat.		Mat.
1	1-Pentanol	Alcohols	1	1	1	1	1	1	1	1	1	1	0		1	1	0	1		1		1		1		1	1	1	1	1		1		0		0	20
2	2-methyl-1-Butanol	Alcohols	1	1	1	1	0	1	1	0	1	1	1		0	1	0	1		1		1		1		1	1	1	1	1		1		0		0	18
3	3-methyl-1-Butanol	Alcohols	0	1	1	0	0	0	0	0	0	0	0		0	0	0	0		0		0		0		0	0	0	0	0		0		0		0	1
4	Phenylethyl Alcohol	Alcohols	0	1	0	0	0	0	0	0	1	1	1		0	0	0	0		0		0		1		0	1	1	0	0		0		0		0	6
5	4-methyl-Phenol	Alcohols	1	1	0	0	0	0	0	0	0	0	0		0	0	0	0		0		0		0		0	0	0	0	0		0		0		0	0
6	2-methyl-1-Pentanol	Alcohols	1	0	0	0	0	0	0	0	0	0	0		0	0	0	0		0		0		0		0	0	0	0	0		0		0		0	0
7	2-Pentanone	Carbonyls	0	1	0	0	0	0	0	0	0	0	0		0	0	0	0		0		0		0		0	0	0	0	0		0		1		0	1
8	1,2-dichloro-benzene	Aromatics	1	1	1	1	0	0	0	0	0	0	1		1	0	0	0		0		0		1		0	0	0	0	0		0		0		0	5
9	Benzoic acid	Aromatics	0	1	0	0	0	0	0	0	0	0	0		0	0	0	0		0		0		0		0	0	0	0	0		0		0		0	0
10	Indole	Aromatics	1	1	0	1	1	0	0	0	0	0	0		0	0	0	0		0		0		0		0	0	0	0	0		0		0		0	2
11	Dimethyl trisulfide	Organosulfur compounds	1	1	1	1	1	0	0	0	0	0	0		0	0	0	0		0		0		0		0	0	0	0	0		0		0		0	3
12	Dimethyl tetrasulfide	Organosulfur compounds	1	1	1	1	0	0	0	0	0	0	0		0	0	0	0		0		0		0		0	0	0	0	0		0		0		0	2
13	Dimethyl disulfide	Organosulfur compounds	0	1	0	1	1	0	0	0	0	0	0		0	0	0	0		0		0		0		0	0	0	0	0		0		0		0	2
14	Dimethyl pentasulfide	Organosulfur compounds	1	0	0	1	1	0	0	0	0	0	0		0	0	0	0		0		0		0		0	0	0	0	0		0		0		0	2
15	Cyclic octaatomic sulfur	Organosulfur compounds	1	0	0	1	0	0	0	0	0	0	0		0	0	0	0		0		0		0		0	0	0	0	0		0		0		0	1
16	Ethyl butyrate	Esters	0	1	0	0	0	0	0	0	0	0	0		0	0	0	0		0		0		0		0	0	0	0	0		0		0		0	0
17	Phenol	Phenols	0	1	0	0	0	0	0	0	0	0	0		0	0	0	0		0		0		0		0	0	1	0	0		0		0		0	1
18	Tetramethyl pyrazine	Heterocyclic compounds	0	1	0	0	0	0	0	0	0	0	0		0	0	0	0		0		0		0		0	0	0	0	0		0		0		0	0
	Total		10	15	6	9	5	2	2	1	3	3	3		2	2	0	2		2		2		4		2	3	4	2	2		2		1		0	64

## Sheet: Table S5
	Supplementary Table S5. Volatile compounds detected from whole fruiting bodies of Amanita pallidorosea. Presence/absence of each compound is indicated by 1 (detected) or 0 (not detected). Imm., immature; Mat., mature; Sen., senescent.
	Compound	Chemical class	Amanita pallidorosea		Amanita spissacea		Amanita virgineoides			Amanita pseudoporphyria		Amanita caesareoides		Tylopilus vinosobrunneus		Tapinella atrotomentosa		Gymnopilus junonius	Trametes versicolor
			Imm.	Mat.	Imm.	Mat.	Mat.	Imm.	Sen.	Imm.	Mat.	Mat.		Mat.		Mat.		Mat.	Mat.
1	1-Pentanol	Alcohols	0	1	0	1	1	0	1	0	0	0		1		0		0	1	6
2	Phenylethyl Alcohol	Alcohols	0	1	0	0	0	0	0	0	0	0		0		0		0	0	1
3	2-Propyl-1-pentanol	Alcohols	0	1	0	0	0	0	0	0	0	0		0		0		0	0	1
4	1-Butanol	Alcohols	0	1	0	0	0	0	0	0	0	0		0		0		0	0	1
5	Linalol	Alcohols	1	0	0	0	0	0	0	0	0	0		0		0		0	0	1
6	3-Octanone	Carbonyls	1	1	0	1	1	1	0	1	1	1		0		1		1	0	10
7	1,2-dichloro-benzene	Aromatics	1	1	1	1	1	1	0	0	1	0		1		1		0	0	9
8	Benzoic acid	Aromatics	0	1	0	0	0	0	0	0	0	0		0		0		0	0	1
9	1-Undecene	Hydrocarbons	1	0	0	1	1	0	1	1	0	0		0		0		0	0	5
10	.alpha.-Muurolene	Terpenes	1	0	0	0	0	0	1	0	0	0		0		0		0	0	2
11	.gamma.-Muurolene	Terpenes	1	0	0	0	0	0	1	0	0	0		0		0		0	0	2
12	Ethyl butyrate	Esters	1	1	0	0	0	0	0	0	0	0		0		0		0	0	2
13	trans-calamenene	Terpenes	1	0	0	0	0	0	1	0	0	0		0		0		0	0	2
14	Octyl cyclopropane	Hydrocarbons	1	0	0	0	0	0	0	0	0	0		0		0		0	0	1
15	3,7-dimethyl 1,6-Octadien-3-ol	Terpenes	1	0	0	0	0	0	0	0	0	0		0		0		0	0	1
		Total	10	8	1	4	4	2	5	2	2	1		2		2		1	1	45

## Sheet: Table S6
	Supplementary Table S6. Behavioral responses of three Drosophila species to candidate repellent compounds selected from fragmented fruiting bodies of Amanita pallidorosea (decay-stage odors). Counts on the paraffin side and odor-treated side were pooled across three trials for each treatment, and compared using a chi-square test.
	D. melanogaster	N	Paraffin side	Odor side	P value (χ² test)
	Control	60	28	32	–
	1-Pentanol	60	29	31	0.855
	Phenylethyl alcohol	60	31	29	0.584
	Dimethyl trisulfide	60	34	26	0.273
	1-Pentanol + Dimethyl trisulfide	60	44	16	0.003
	1-Pentanol + Phenylethyl alcohol	60	48	12	<0.001
	Dimethyl trisulfide + Phenylethyl alcohol	60	37	23	0.099
	1-Pentanol + Dimethyl trisulfide + Phenylethyl alcohol	60	58	2	<0.001
	D. angularis	N	Paraffin side	Odor side	P value (χ² test)
	Control	60	31	29	–
	1-Pentanol	60	30	30	0.855
	Phenylethyl alcohol	60	33	27	0.714
	Dimethyl trisulfide	60	34	26	0.583
	1-Pentanol + Dimethyl trisulfide	30	17	13	0.654
	1-Pentanol + Phenylethyl alcohol	30	13	17	0.456
	Dimethyl trisulfide + Phenylethyl alcohol	30	16	14	0.881
	1-Pentanol + Dimethyl trisulfide + Phenylethyl alcohol	30	14	16	0.655
	D. busckii	N	Paraffin side	Odor side	P value (χ² test)
	Control	30	16	14	–
	1-Pentanol	60	30	30	0.766
	Phenylethyl alcohol	60	33	27	0.881
	Dimethyl trisulfide	30	12	18	0.301
	1-Pentanol + Dimethyl trisulfide	30	10	20	0.118
	1-Pentanol + Phenylethyl alcohol	60	25	35	0.295
	Dimethyl trisulfide + Phenylethyl alcohol	60	33	27	0.881
	1-Pentanol + Dimethyl trisulfide + Phenylethyl alcohol	60	30	30	0.766

## Sheet: Table S7
	Supplementary Table S7. Behavioral responses of three Drosophila species to candidate repellent compounds selected from intact fruiting bodies of Amanita pallidorosea (spore-dispersal stage). Counts on the odor-treated side were pooled across three trials for each treatment, and compared using chi-square test.
	Species	D. melanogaster				D. busckii				D. angularis
	odorant	N	N odor side	P value		N	N odor side	P value		N	N odor side	P value
	Control	60	32	–		30	14	–		60	29	–
	1-Pentanol	60	31	>0.2		60	30	>0.2		60	30	>0.2
	3-Octanone	60	10	<0.001		60	30	>0.2		30	18	>0.2
	2-Propyl-1-pentanol	60	14	<0.001		30	17	>0.2		30	20	0.1
	Ethyl butyrate	60	16	0.003		30	14	>0.2		30	17	>0.2
	3-Octanone + 1-Pentanol	60	12	<0.001		60	35	>0.2		30	14	>0.2
	1-Pentanol + 2-Propyl-1-pentanol	60	10	<0.001		30	12	>0.2		30	11	>0.2
	Ethyl butyrate + 1-Pentanol	60	7	<0.001		30	11	>0.2		30	14	>0.2
	3-Octanone + Ethyl butyrate	60	30	>0.2		30	17	>0.2		30	10	0.176
	3-Octanone + 2-Propyl-1-pentanol	60	24	0.143		30	7	>0.2		30	12	>0.2
	2-Propyl-1-pentanol + Ethyl butyrate	60	28	>0.2		30	11	>0.2		30	17	>0.2
	1-Pentanol + 3-Octanone + 2-Propyl-1-pentanol	60	23	0.099		30	13	>0.2		30	17	>0.2
	1-Pentanol + 2-Propyl-1-pentanol + Ethyl butyrate	60	27	>0.2		30	11	0.058		30	13	>0.2
	3-Octanone + 2-Propyl-1-pentanol + Ethyl butyrate	60	28	>0.2		30	19	0.194		30	16	>0.2
	1-Pentanol + 3-Octanone + Ethyl butyrate	60	32	>0.2		30	16	>0.2		30	13	>0.2
	1-Pentanol + 2-Propyl-1-pentanol + 3-Octanone + Ethyl butyrate	60	29	>0.2		30	11	>0.2		30	12	>0.2
